# Supplementary material for: Natural-gradient learning for spiking neurons
Source: eLife. 2022 Apr 25;11:e66526. doi: 10.7554/eLife.66526 (PMC9038192; doi:10.7554/eLife.66526)
Supplement: Source data 1. [file elife-66526-data1.zip]

Archive with 150 entries (141 files):
- data_natural_gradient_learning_for_spikng_neurons_elfife_Kreutzer_Senn_Petrovici/
- data_natural_gradient_learning_for_spikng_neurons_elfife_Kreutzer_Senn_Petrovici/Figure10_source_data_global_scaling/
- data_natural_gradient_learning_for_spikng_neurons_elfife_Kreutzer_Senn_Petrovici/Figure10_source_data_global_scaling/Figure10_source_data_gamma_s.npy
- data_natural_gradient_learning_for_spikng_neurons_elfife_Kreutzer_Senn_Petrovici/Figure10_source_data_global_scaling/Figure10_source_data_mean_membrane_potential.npy
- data_natural_gradient_learning_for_spikng_neurons_elfife_Kreutzer_Senn_Petrovici/Figure10_source_data_global_scaling/Figure10_source_data_transfer_function_mean_membrane_pot.npy
- data_natural_gradient_learning_for_spikng_neurons_elfife_Kreutzer_Senn_Petrovici/Figure11_source_data_coefficients/
- data_natural_gradient_learning_for_spikng_neurons_elfife_Kreutzer_Senn_Petrovici/Figure11_source_data_coefficients/Figure11_source_data_A_B_C_D_rates.npy
- data_natural_gradient_learning_for_spikng_neurons_elfife_Kreutzer_Senn_Petrovici/Figure11_source_data_coefficients/Figure11_source_data_A_g1_rate.npy
- data_natural_gradient_learning_for_spikng_neurons_elfife_Kreutzer_Senn_Petrovici/Figure11_source_data_coefficients/Figure11_source_data_B_g2_rate.npy
- data_natural_gradient_learning_for_spikng_neurons_elfife_Kreutzer_Senn_Petrovici/Figure11_source_data_coefficients/Figure11_source_data_C_g3_rate.npy
- data_natural_gradient_learning_for_spikng_neurons_elfife_Kreutzer_Senn_Petrovici/Figure11_source_data_coefficients/Figure11_source_data_D_g4_rate.npy
- data_natural_gradient_learning_for_spikng_neurons_elfife_Kreutzer_Senn_Petrovici/Figure11_source_data_coefficients/Figure11_source_data_E_F_G_H_N.npy
- data_natural_gradient_learning_for_spikng_neurons_elfife_Kreutzer_Senn_Petrovici/Figure11_source_data_coefficients/Figure11_source_data_E_g1_N.npy
- data_natural_gradient_learning_for_spikng_neurons_elfife_Kreutzer_Senn_Petrovici/Figure11_source_data_coefficients/Figure11_source_data_F_g2_N.npy
- data_natural_gradient_learning_for_spikng_neurons_elfife_Kreutzer_Senn_Petrovici/Figure11_source_data_coefficients/Figure11_source_data_G_g3_N.npy
- data_natural_gradient_learning_for_spikng_neurons_elfife_Kreutzer_Senn_Petrovici/Figure11_source_data_coefficients/Figure11_source_data_H_g4_N.npy
- data_natural_gradient_learning_for_spikng_neurons_elfife_Kreutzer_Senn_Petrovici/Figure11_source_data_coefficients/Figure11_source_data_I_g1approx_Nr.npy
- data_natural_gradient_learning_for_spikng_neurons_elfife_Kreutzer_Senn_Petrovici/Figure11_source_data_coefficients/Figure11_source_data_I_g1_Nr.npy
- data_natural_gradient_learning_for_spikng_neurons_elfife_Kreutzer_Senn_Petrovici/Figure11_source_data_coefficients/Figure11_source_data_I_Nr.npy
- data_natural_gradient_learning_for_spikng_neurons_elfife_Kreutzer_Senn_Petrovici/Figure11_source_data_coefficients/Figure11_source_data_J_gammau_approx.npy
- data_natural_gradient_learning_for_spikng_neurons_elfife_Kreutzer_Senn_Petrovici/Figure11_source_data_coefficients/Figure11_source_data_J_gammau_exact.npy
- data_natural_gradient_learning_for_spikng_neurons_elfife_Kreutzer_Senn_Petrovici/Figure11_source_data_coefficients/Figure11_source_data_K_gammaw_approx.npy
- data_natural_gradient_learning_for_spikng_neurons_elfife_Kreutzer_Senn_Petrovici/Figure11_source_data_coefficients/Figure11_source_data_K_L_gammaw_exact.npy
- data_natural_gradient_learning_for_spikng_neurons_elfife_Kreutzer_Senn_Petrovici/Figure11_source_data_coefficients/Figure11_source_data_L_gammaw_approx_cst0.04.npy
- data_natural_gradient_learning_for_spikng_neurons_elfife_Kreutzer_Senn_Petrovici/Figure12_source_data_approximation/
- data_natural_gradient_learning_for_spikng_neurons_elfife_Kreutzer_Senn_Petrovici/Figure12_source_data_approximation/Figure12_source_data_A_approx_nat_fisher_angle10010.010.npy
- data_natural_gradient_learning_for_spikng_neurons_elfife_Kreutzer_Senn_Petrovici/Figure12_source_data_approximation/Figure12_source_data_A_approx_nat_fisher_angle10010.030.npy
- data_natural_gradient_learning_for_spikng_neurons_elfife_Kreutzer_Senn_Petrovici/Figure12_source_data_approximation/Figure12_source_data_A_approx_nat_fisher_angle10010.050.npy
- data_natural_gradient_learning_for_spikng_neurons_elfife_Kreutzer_Senn_Petrovici/Figure12_source_data_approximation/Figure12_source_data_A_approx_nat_fisher_angle10020.020.npy
- data_natural_gradient_learning_for_spikng_neurons_elfife_Kreutzer_Senn_Petrovici/Figure12_source_data_approximation/Figure12_source_data_A_approx_nat_fisher_angle10020.040.npy
- data_natural_gradient_learning_for_spikng_neurons_elfife_Kreutzer_Senn_Petrovici/Figure12_source_data_approximation/Figure12_source_data_A_euc_nat_fisher_angle10010.010.npy
- data_natural_gradient_learning_for_spikng_neurons_elfife_Kreutzer_Senn_Petrovici/Figure12_source_data_approximation/Figure12_source_data_A_euc_nat_fisher_angle10010.030.npy
- data_natural_gradient_learning_for_spikng_neurons_elfife_Kreutzer_Senn_Petrovici/Figure12_source_data_approximation/Figure12_source_data_A_euc_nat_fisher_angle10010.050.npy
- data_natural_gradient_learning_for_spikng_neurons_elfife_Kreutzer_Senn_Petrovici/Figure12_source_data_approximation/Figure12_source_data_A_euc_nat_fisher_angle10020.020.npy
- data_natural_gradient_learning_for_spikng_neurons_elfife_Kreutzer_Senn_Petrovici/Figure12_source_data_approximation/Figure12_source_data_A_euc_nat_fisher_angle10020.040.npy
- data_natural_gradient_learning_for_spikng_neurons_elfife_Kreutzer_Senn_Petrovici/Figure12_source_data_approximation/Figure12_source_data_B_approx_nat_euc_angle10010.010.npy
- data_natural_gradient_learning_for_spikng_neurons_elfife_Kreutzer_Senn_Petrovici/Figure12_source_data_approximation/Figure12_source_data_B_approx_nat_euc_angle10010.030.npy
- data_natural_gradient_learning_for_spikng_neurons_elfife_Kreutzer_Senn_Petrovici/Figure12_source_data_approximation/Figure12_source_data_B_approx_nat_euc_angle10010.050.npy
- data_natural_gradient_learning_for_spikng_neurons_elfife_Kreutzer_Senn_Petrovici/Figure12_source_data_approximation/Figure12_source_data_B_approx_nat_euc_angle10020.020.npy
- data_natural_gradient_learning_for_spikng_neurons_elfife_Kreutzer_Senn_Petrovici/Figure12_source_data_approximation/Figure12_source_data_B_approx_nat_euc_angle10020.040.npy
- data_natural_gradient_learning_for_spikng_neurons_elfife_Kreutzer_Senn_Petrovici/Figure12_source_data_approximation/Figure12_source_data_B_euc_nat_euc_angle10010.010.npy
- data_natural_gradient_learning_for_spikng_neurons_elfife_Kreutzer_Senn_Petrovici/Figure12_source_data_approximation/Figure12_source_data_B_euc_nat_euc_angle10010.030.npy
- data_natural_gradient_learning_for_spikng_neurons_elfife_Kreutzer_Senn_Petrovici/Figure12_source_data_approximation/Figure12_source_data_B_euc_nat_euc_angle10010.050.npy
- data_natural_gradient_learning_for_spikng_neurons_elfife_Kreutzer_Senn_Petrovici/Figure12_source_data_approximation/Figure12_source_data_B_euc_nat_euc_angle10020.020.npy
- data_natural_gradient_learning_for_spikng_neurons_elfife_Kreutzer_Senn_Petrovici/Figure12_source_data_approximation/Figure12_source_data_B_euc_nat_euc_angle10020.040.npy
- data_natural_gradient_learning_for_spikng_neurons_elfife_Kreutzer_Senn_Petrovici/Figure12_source_data_approximation/Figure12_source_data_C_learningcurve_approx_1030.npy
- data_natural_gradient_learning_for_spikng_neurons_elfife_Kreutzer_Senn_Petrovici/Figure12_source_data_approximation/Figure12_source_data_C_learningcurve_euc_1030.npy
- data_natural_gradient_learning_for_spikng_neurons_elfife_Kreutzer_Senn_Petrovici/Figure12_source_data_approximation/Figure12_source_data_C_learningcurve_nat_1030.npy
- data_natural_gradient_learning_for_spikng_neurons_elfife_Kreutzer_Senn_Petrovici/Figure12_source_data_approximation/Figure12_source_data_C_learningcurve_time_1030.npy
- data_natural_gradient_learning_for_spikng_neurons_elfife_Kreutzer_Senn_Petrovici/Figure12_source_data_approximation/Figure12_source_data_D_learningcurve_approx_1050.npy
- data_natural_gradient_learning_for_spikng_neurons_elfife_Kreutzer_Senn_Petrovici/Figure12_source_data_approximation/Figure12_source_data_D_learningcurve_euc_1050.npy
- data_natural_gradient_learning_for_spikng_neurons_elfife_Kreutzer_Senn_Petrovici/Figure12_source_data_approximation/Figure12_source_data_D_learningcurve_nat_1050.npy
- data_natural_gradient_learning_for_spikng_neurons_elfife_Kreutzer_Senn_Petrovici/Figure12_source_data_approximation/Figure12_source_data_D_learningcurve_time_1050.npy
- data_natural_gradient_learning_for_spikng_neurons_elfife_Kreutzer_Senn_Petrovici/Figure12_source_data_approximation/Figure12_source_data_E_learningcurve_approx_2020.npy
- data_natural_gradient_learning_for_spikng_neurons_elfife_Kreutzer_Senn_Petrovici/Figure12_source_data_approximation/Figure12_source_data_E_learningcurve_euc_2020.npy
- data_natural_gradient_learning_for_spikng_neurons_elfife_Kreutzer_Senn_Petrovici/Figure12_source_data_approximation/Figure12_source_data_E_learningcurve_nat_2020.npy
- data_natural_gradient_learning_for_spikng_neurons_elfife_Kreutzer_Senn_Petrovici/Figure12_source_data_approximation/Figure12_source_data_E_learningcurve_time_2020.npy
- data_natural_gradient_learning_for_spikng_neurons_elfife_Kreutzer_Senn_Petrovici/Figure12_source_data_approximation/Figure12_source_data_F_learningcurve_approx_2040.npy
- data_natural_gradient_learning_for_spikng_neurons_elfife_Kreutzer_Senn_Petrovici/Figure12_source_data_approximation/Figure12_source_data_F_learningcurve_euc_2040.npy
- data_natural_gradient_learning_for_spikng_neurons_elfife_Kreutzer_Senn_Petrovici/Figure12_source_data_approximation/Figure12_source_data_F_learningcurve_nat_2040.npy
- data_natural_gradient_learning_for_spikng_neurons_elfife_Kreutzer_Senn_Petrovici/Figure12_source_data_approximation/Figure12_source_data_F_learningcurve_time_2040.npy
- data_natural_gradient_learning_for_spikng_neurons_elfife_Kreutzer_Senn_Petrovici/Figure3_Source_data_performance/
- data_natural_gradient_learning_for_spikng_neurons_elfife_Kreutzer_Senn_Petrovici/Figure3_Source_data_performance/Figure3_Source_data_B_C_spikes_teach_neuron.npy
- data_natural_gradient_learning_for_spikng_neurons_elfife_Kreutzer_Senn_Petrovici/Figure3_Source_data_performance/Figure3_Source_data_B_C_spikes_teach_time.npy
- data_natural_gradient_learning_for_spikng_neurons_elfife_Kreutzer_Senn_Petrovici/Figure3_Source_data_performance/Figure3_Source_data_B_C_spiketimes_histo_teach.npy
- data_natural_gradient_learning_for_spikng_neurons_elfife_Kreutzer_Senn_Petrovici/Figure3_Source_data_performance/Figure3_Source_data_B_C_voltage_teach.npy
- data_natural_gradient_learning_for_spikng_neurons_elfife_Kreutzer_Senn_Petrovici/Figure3_Source_data_performance/Figure3_Source_data_B_C_voltage_time.npy
- data_natural_gradient_learning_for_spikng_neurons_elfife_Kreutzer_Senn_Petrovici/Figure3_Source_data_performance/Figure3_Source_data_B_spikes_before_neuron.npy
- data_natural_gradient_learning_for_spikng_neurons_elfife_Kreutzer_Senn_Petrovici/Figure3_Source_data_performance/Figure3_Source_data_B_spikes_before_time.npy
- data_natural_gradient_learning_for_spikng_neurons_elfife_Kreutzer_Senn_Petrovici/Figure3_Source_data_performance/Figure3_Source_data_B_spiketimes_histo_before.npy
- data_natural_gradient_learning_for_spikng_neurons_elfife_Kreutzer_Senn_Petrovici/Figure3_Source_data_performance/Figure3_Source_data_B_voltage_before.npy
- data_natural_gradient_learning_for_spikng_neurons_elfife_Kreutzer_Senn_Petrovici/Figure3_Source_data_performance/Figure3_Source_data_C_spikes_after_neuron.npy
- data_natural_gradient_learning_for_spikng_neurons_elfife_Kreutzer_Senn_Petrovici/Figure3_Source_data_performance/Figure3_Source_data_C_spikes_after_time.npy
- data_natural_gradient_learning_for_spikng_neurons_elfife_Kreutzer_Senn_Petrovici/Figure3_Source_data_performance/Figure3_Source_data_C_spiketimes_histo_after.npy
- data_natural_gradient_learning_for_spikng_neurons_elfife_Kreutzer_Senn_Petrovici/Figure3_Source_data_performance/Figure3_Source_data_C_voltage_after.npy
- data_natural_gradient_learning_for_spikng_neurons_elfife_Kreutzer_Senn_Petrovici/Figure3_Source_data_performance/Figure3_Source_data_D_E_cost_contour.npy
- data_natural_gradient_learning_for_spikng_neurons_elfife_Kreutzer_Senn_Petrovici/Figure3_Source_data_performance/Figure3_Source_data_D_E_grid_W1.npy
- data_natural_gradient_learning_for_spikng_neurons_elfife_Kreutzer_Senn_Petrovici/Figure3_Source_data_performance/Figure3_Source_data_D_E_grid_W1_cost.npy
- data_natural_gradient_learning_for_spikng_neurons_elfife_Kreutzer_Senn_Petrovici/Figure3_Source_data_performance/Figure3_Source_data_D_E_grid_W2.npy
- data_natural_gradient_learning_for_spikng_neurons_elfife_Kreutzer_Senn_Petrovici/Figure3_Source_data_performance/Figure3_Source_data_D_E_grid_W2_cost.npy
- data_natural_gradient_learning_for_spikng_neurons_elfife_Kreutzer_Senn_Petrovici/Figure3_Source_data_performance/Figure3_Source_data_D_vectorplot_euc.npy
- data_natural_gradient_learning_for_spikng_neurons_elfife_Kreutzer_Senn_Petrovici/Figure3_Source_data_performance/Figure3_Source_data_D_wpath_euc.npy
- data_natural_gradient_learning_for_spikng_neurons_elfife_Kreutzer_Senn_Petrovici/Figure3_Source_data_performance/Figure3_Source_data_E_vectorplot_nat.npy
- data_natural_gradient_learning_for_spikng_neurons_elfife_Kreutzer_Senn_Petrovici/Figure3_Source_data_performance/Figure3_Source_data_E_wpath_nat.npy
- data_natural_gradient_learning_for_spikng_neurons_elfife_Kreutzer_Senn_Petrovici/Figure3_Source_data_performance/Figure3_Source_data_F_learningcurve_euc_1050.npy
- data_natural_gradient_learning_for_spikng_neurons_elfife_Kreutzer_Senn_Petrovici/Figure3_Source_data_performance/Figure3_Source_data_F_learningcurve_nat_1050.npy
- data_natural_gradient_learning_for_spikng_neurons_elfife_Kreutzer_Senn_Petrovici/Figure3_Source_data_performance/Figure3_Source_data_F_learningcurve_time.npy
- data_natural_gradient_learning_for_spikng_neurons_elfife_Kreutzer_Senn_Petrovici/Figure4_Source_data_democratic_plasticity/
- data_natural_gradient_learning_for_spikng_neurons_elfife_Kreutzer_Senn_Petrovici/Figure4_Source_data_democratic_plasticity/Figure4_Source_data_B_example_trace_dist.npy
- data_natural_gradient_learning_for_spikng_neurons_elfife_Kreutzer_Senn_Petrovici/Figure4_Source_data_democratic_plasticity/Figure4_Source_data_B_example_trace_prox.npy
- data_natural_gradient_learning_for_spikng_neurons_elfife_Kreutzer_Senn_Petrovici/Figure4_Source_data_democratic_plasticity/Figure4_Source_data_B_example_trace_time.npy
- data_natural_gradient_learning_for_spikng_neurons_elfife_Kreutzer_Senn_Petrovici/Figure4_Source_data_democratic_plasticity/Figure4_Source_data_C_alpha_inverse.npy
- data_natural_gradient_learning_for_spikng_neurons_elfife_Kreutzer_Senn_Petrovici/Figure4_Source_data_democratic_plasticity/Figure4_Source_data_C_weight_change_abs.npy
- data_natural_gradient_learning_for_spikng_neurons_elfife_Kreutzer_Senn_Petrovici/Figure4_Source_data_democratic_plasticity/Figure4_Source_data_C_weight_change_perc.npy
- data_natural_gradient_learning_for_spikng_neurons_elfife_Kreutzer_Senn_Petrovici/Figure5_Source_data_variance/
- data_natural_gradient_learning_for_spikng_neurons_elfife_Kreutzer_Senn_Petrovici/Figure5_Source_data_variance/Figure5_source_data_A_B_C_usp_trace_time.npy
- data_natural_gradient_learning_for_spikng_neurons_elfife_Kreutzer_Senn_Petrovici/Figure5_Source_data_variance/Figure5_source_data_A_D_usp_hr_ht.npy
- data_natural_gradient_learning_for_spikng_neurons_elfife_Kreutzer_Senn_Petrovici/Figure5_Source_data_variance/Figure5_source_data_B_E_usp_hr_lt.npy
- data_natural_gradient_learning_for_spikng_neurons_elfife_Kreutzer_Senn_Petrovici/Figure5_Source_data_variance/Figure5_source_data_C_F_usp_lr_ht.npy
- data_natural_gradient_learning_for_spikng_neurons_elfife_Kreutzer_Senn_Petrovici/Figure5_Source_data_variance/Figure5_source_data_G_example_weight_trace_hrht_abs.npy
- data_natural_gradient_learning_for_spikng_neurons_elfife_Kreutzer_Senn_Petrovici/Figure5_Source_data_variance/Figure5_source_data_G_example_weight_trace_hrlt_abs.npy
- data_natural_gradient_learning_for_spikng_neurons_elfife_Kreutzer_Senn_Petrovici/Figure5_Source_data_variance/Figure5_source_data_G_example_weight_trace_lrht_abs.npy
- data_natural_gradient_learning_for_spikng_neurons_elfife_Kreutzer_Senn_Petrovici/Figure5_Source_data_variance/Figure5_source_data_G_example_weight_trace_time.npy
- data_natural_gradient_learning_for_spikng_neurons_elfife_Kreutzer_Senn_Petrovici/Figure5_Source_data_variance/Figure5_source_data_H_.npy
- data_natural_gradient_learning_for_spikng_neurons_elfife_Kreutzer_Senn_Petrovici/Figure5_Source_data_variance/Figure5_source_data_H_usp_variance_rvar.npy
- data_natural_gradient_learning_for_spikng_neurons_elfife_Kreutzer_Senn_Petrovici/Figure5_Source_data_variance/Figure5_source_data_H_usp_variance_sc.npy
- data_natural_gradient_learning_for_spikng_neurons_elfife_Kreutzer_Senn_Petrovici/Figure5_Source_data_variance/Figure5_source_data_H_wfinal_rvar.npy
- data_natural_gradient_learning_for_spikng_neurons_elfife_Kreutzer_Senn_Petrovici/Figure5_Source_data_variance/Figure5_source_data_H_wfinal_sc.npy
- data_natural_gradient_learning_for_spikng_neurons_elfife_Kreutzer_Senn_Petrovici/Figure5_Source_data_variance/Figure5_source_data_H_wfinal_tvar.npy
- data_natural_gradient_learning_for_spikng_neurons_elfife_Kreutzer_Senn_Petrovici/Figure7_Source_data_hetero_homo_syn_plasticity/
- data_natural_gradient_learning_for_spikng_neurons_elfife_Kreutzer_Senn_Petrovici/Figure7_Source_data_hetero_homo_syn_plasticity/Figure7_source_data_B_C_D_weightrange.npy
- data_natural_gradient_learning_for_spikng_neurons_elfife_Kreutzer_Senn_Petrovici/Figure7_Source_data_hetero_homo_syn_plasticity/Figure7_source_data_B_D_data_heatplot_hom.npy
- data_natural_gradient_learning_for_spikng_neurons_elfife_Kreutzer_Senn_Petrovici/Figure7_Source_data_hetero_homo_syn_plasticity/Figure7_source_data_C_D_data_heatplot_het.npy
- data_natural_gradient_learning_for_spikng_neurons_elfife_Kreutzer_Senn_Petrovici/Figure7_Source_data_hetero_homo_syn_plasticity/Figure7_source_data_E_data_het_trace_1.6_abs.npy
- data_natural_gradient_learning_for_spikng_neurons_elfife_Kreutzer_Senn_Petrovici/Figure7_Source_data_hetero_homo_syn_plasticity/Figure7_source_data_E_data_hom_trace_1.6_abs.npy
- data_natural_gradient_learning_for_spikng_neurons_elfife_Kreutzer_Senn_Petrovici/Figure7_Source_data_hetero_homo_syn_plasticity/Figure7_source_data_F_data_het_trace_2.5_abs.npy
- data_natural_gradient_learning_for_spikng_neurons_elfife_Kreutzer_Senn_Petrovici/Figure7_Source_data_hetero_homo_syn_plasticity/Figure7_source_data_F_data_hom_trace_2.5_abs.npy
- data_natural_gradient_learning_for_spikng_neurons_elfife_Kreutzer_Senn_Petrovici/Figure7_Source_data_hetero_homo_syn_plasticity/Figure7_source_data_G_data_het_trace_4.5_abs.npy
- data_natural_gradient_learning_for_spikng_neurons_elfife_Kreutzer_Senn_Petrovici/Figure7_Source_data_hetero_homo_syn_plasticity/Figure7_source_data_G_data_hom_trace_4.5_abs.npy
- data_natural_gradient_learning_for_spikng_neurons_elfife_Kreutzer_Senn_Petrovici/Figure9_source_data_learning_rate/
- data_natural_gradient_learning_for_spikng_neurons_elfife_Kreutzer_Senn_Petrovici/Figure9_source_data_learning_rate/Figure9_source_data_euclideangradient_KL_error.npy
- data_natural_gradient_learning_for_spikng_neurons_elfife_Kreutzer_Senn_Petrovici/Figure9_source_data_learning_rate/Figure9_source_data_euclideangradient_KL_error_100.npy
- data_natural_gradient_learning_for_spikng_neurons_elfife_Kreutzer_Senn_Petrovici/Figure9_source_data_learning_rate/Figure9_source_data_euclideangradient_KL_error_120.npy
- data_natural_gradient_learning_for_spikng_neurons_elfife_Kreutzer_Senn_Petrovici/Figure9_source_data_learning_rate/Figure9_source_data_euclideangradient_KL_error_140.npy
- data_natural_gradient_learning_for_spikng_neurons_elfife_Kreutzer_Senn_Petrovici/Figure9_source_data_learning_rate/Figure9_source_data_euclideangradient_KL_error_160.npy
- data_natural_gradient_learning_for_spikng_neurons_elfife_Kreutzer_Senn_Petrovici/Figure9_source_data_learning_rate/Figure9_source_data_euclideangradient_KL_error_180.npy
- data_natural_gradient_learning_for_spikng_neurons_elfife_Kreutzer_Senn_Petrovici/Figure9_source_data_learning_rate/Figure9_source_data_euclideangradient_KL_error_200.npy
- data_natural_gradient_learning_for_spikng_neurons_elfife_Kreutzer_Senn_Petrovici/Figure9_source_data_learning_rate/Figure9_source_data_euclideangradient_KL_error_50.npy
- data_natural_gradient_learning_for_spikng_neurons_elfife_Kreutzer_Senn_Petrovici/Figure9_source_data_learning_rate/Figure9_source_data_euclideangradient_KL_error_60.npy
- data_natural_gradient_learning_for_spikng_neurons_elfife_Kreutzer_Senn_Petrovici/Figure9_source_data_learning_rate/Figure9_source_data_euclideangradient_KL_error_70.npy
- data_natural_gradient_learning_for_spikng_neurons_elfife_Kreutzer_Senn_Petrovici/Figure9_source_data_learning_rate/Figure9_source_data_euclideangradient_KL_error_80.npy
- data_natural_gradient_learning_for_spikng_neurons_elfife_Kreutzer_Senn_Petrovici/Figure9_source_data_learning_rate/Figure9_source_data_euclideangradient_KL_error_90.npy
- data_natural_gradient_learning_for_spikng_neurons_elfife_Kreutzer_Senn_Petrovici/Figure9_source_data_learning_rate/Figure9_source_data_euclideangradient_KL_error_max.npy
- data_natural_gradient_learning_for_spikng_neurons_elfife_Kreutzer_Senn_Petrovici/Figure9_source_data_learning_rate/Figure9_source_data_euclideangradient_KL_error_min.npy
- data_natural_gradient_learning_for_spikng_neurons_elfife_Kreutzer_Senn_Petrovici/Figure9_source_data_learning_rate/Figure9_source_data_learningcurve_time.npy
- data_natural_gradient_learning_for_spikng_neurons_elfife_Kreutzer_Senn_Petrovici/Figure9_source_data_learning_rate/Figure9_source_data_naturalgradient_KL_error.npy
- data_natural_gradient_learning_for_spikng_neurons_elfife_Kreutzer_Senn_Petrovici/Figure9_source_data_learning_rate/Figure9_source_data_naturalgradient_KL_error_100.npy
- data_natural_gradient_learning_for_spikng_neurons_elfife_Kreutzer_Senn_Petrovici/Figure9_source_data_learning_rate/Figure9_source_data_naturalgradient_KL_error_120.npy
- data_natural_gradient_learning_for_spikng_neurons_elfife_Kreutzer_Senn_Petrovici/Figure9_source_data_learning_rate/Figure9_source_data_naturalgradient_KL_error_140.npy
- data_natural_gradient_learning_for_spikng_neurons_elfife_Kreutzer_Senn_Petrovici/Figure9_source_data_learning_rate/Figure9_source_data_naturalgradient_KL_error_160.npy
- data_natural_gradient_learning_for_spikng_neurons_elfife_Kreutzer_Senn_Petrovici/Figure9_source_data_learning_rate/Figure9_source_data_naturalgradient_KL_error_180.npy
- data_natural_gradient_learning_for_spikng_neurons_elfife_Kreutzer_Senn_Petrovici/Figure9_source_data_learning_rate/Figure9_source_data_naturalgradient_KL_error_200.npy
- data_natural_gradient_learning_for_spikng_neurons_elfife_Kreutzer_Senn_Petrovici/Figure9_source_data_learning_rate/Figure9_source_data_naturalgradient_KL_error_50.npy
- data_natural_gradient_learning_for_spikng_neurons_elfife_Kreutzer_Senn_Petrovici/Figure9_source_data_learning_rate/Figure9_source_data_naturalgradient_KL_error_60.npy
- data_natural_gradient_learning_for_spikng_neurons_elfife_Kreutzer_Senn_Petrovici/Figure9_source_data_learning_rate/Figure9_source_data_naturalgradient_KL_error_70.npy
- data_natural_gradient_learning_for_spikng_neurons_elfife_Kreutzer_Senn_Petrovici/Figure9_source_data_learning_rate/Figure9_source_data_naturalgradient_KL_error_80.npy
- data_natural_gradient_learning_for_spikng_neurons_elfife_Kreutzer_Senn_Petrovici/Figure9_source_data_learning_rate/Figure9_source_data_naturalgradient_KL_error_90.npy
- data_natural_gradient_learning_for_spikng_neurons_elfife_Kreutzer_Senn_Petrovici/Figure9_source_data_learning_rate/Figure9_source_data_naturalgradient_KL_error_max.npy
- data_natural_gradient_learning_for_spikng_neurons_elfife_Kreutzer_Senn_Petrovici/Figure9_source_data_learning_rate/Figure9_source_data_naturalgradient_KL_error_min.npy
- data_natural_gradient_learning_for_spikng_neurons_elfife_Kreutzer_Senn_Petrovici/Readme.txt
