# Supplementary material for: Natural-gradient learning for spiking neurons
Source: eLife. 2022 Apr 25;11:e66526. doi: 10.7554/eLife.66526 (PMC9038192; doi:10.7554/eLife.66526)
Supplement: Source data 1. [file elife-66526-data1.zip › data_natural_gradient_learning_for_spikng_neurons_elfife_Kreutzer_Senn_Petrovici/Readme.txt]

Manuscript: Kreutzer, E., Senn, W., Petrovici M. A., "Natural-gradient learning for spiking neurons" (13-01-2021-RA-eLife-66526, under review).

Data: Simulation data underlying the figures in the manuscript. All simulation details and hyperparameters can be found in section 4.4 of the manuscript.
The data for the following figures is provided (all other figures are illustrations):

Figure 3 B-F
Figure 4 B-C
Figure 5 A-H
Figure 7 B-G
Figure 9 A-D
Figure 10
Figure 11 A-L
Figure 12 A-F

Format: The data is provided in the .npy format, which can be loaded with the freely available open source software python (https://www.python.org/) together with the freely available package numpy (https://numpy.org/).
	Each Filename starts with the Name of the subfigure(s) the data was used in, followed by a name which is descriptive of the file content.
